# Supplementary material for: Network Analysis of Enhancer–Promoter Interactions Highlights Cell-Type-Specific Mechanisms of Transcriptional Regulation Variation
Source: Int J Mol Sci. 2024 Sep 11;25(18):9840. doi: 10.3390/ijms25189840 (PMC11432627; doi:10.3390/ijms25189840)
Supplement: Supplementary file 1 [file ijms-25-09840-s001.zip]

Archive with 16 entries (16 files):
- S1_Fig.eps
- S1_File.txt
- S2A_Fig.tif
- S2B_Fig.tif
- S2C_Fig.tif
- S3A_Fig.eps
- S3B_Fig.eps
- S4A_Fig.tif
- S4B_Fig.eps
- S4C_Fig.eps
- S5_Fig.tif
- S6_Fig.eps
- S7_Fig.eps
- S8_Fig.eps
- S9_Fig.eps
- Supplemental_Figure_Legends.pdf
