# Supplementary material for: Network Analysis of Enhancer–Promoter Interactions Highlights Cell-Type-Specific Mechanisms of Transcriptional Regulation Variation
Source: Int J Mol Sci. 2024 Sep 11;25(18):9840. doi: 10.3390/ijms25189840 (PMC11432627; doi:10.3390/ijms25189840)
Supplement: Supplementary file 1 [file ijms-25-09840-s001.zip › S1_File.txt]

Matching
Description	GeneRatio	BgRatio	p.adjust	Count	Cluster			Description	GeneRatio	BgRatio	p.adjust	Count	Cluster
regulation of neuron projection development	214/5542	445/18723	4.36E-13	214	NPC			regulation of neuron projection development	127/2365	445/18723	2.37E-16	127	NPC
axonogenesis	203/5542	418/18723	4.36E-13	203	NPC			axonogenesis	138/2365	418/18723	3.06E-24	138	NPC
axon development	217/5542	467/18723	1.14E-11	217	NPC			axon development	142/2365	467/18723	2.74E-21	142	NPC
axonogenesis	294/7676	418/18723	9.04E-31	294	AD			axonogenesis	254/5877	418/18723	1.53E-32	254	AD
axon development	314/7676	467/18723	1.45E-27	314	AD			axon development	272/5877	467/18723	1.27E-30	272	AD
regulation of trans-synaptic signaling	291/7676	440/18723	7.68E-24	291	AD			regulation of trans-synaptic signaling	275/5877	440/18723	3.43E-38	275	AD
modulation of chemical synaptic transmission	290/7676	439/18723	8.91E-24	290	AD			modulation of chemical synaptic transmission	274/5877	439/18723	3.51E-38	274	AD
axon development	282/6396	467/18723	6.47E-28	282	Ngn2			axon development	223/4410	467/18723	1.27E-27	223	Ngn2
axonogenesis	256/6396	418/18723	9.45E-27	256	Ngn2			axonogenesis	204/4410	418/18723	8.65E-27	204	Ngn2
synapse organization	254/6396	426/18723	2.78E-24	254	Ngn2			synapse organization	206/4410	426/18723	1.75E-26	206	Ngn2
modulation of chemical synaptic transmission	251/6396	439/18723	2.14E-20	251	Ngn2			modulation of chemical synaptic transmission	219/4410	439/18723	3.25E-30	219	Ngn2
regulation of neuron projection development	302/7602	445/18723	4.25E-28	302	Motor			regulation of neuron projection development	252/5745	445/18723	3.76E-27	252	Motor
axon development	303/7602	467/18723	1.87E-23	303	Motor			axon development	268/5745	467/18723	7.09E-30	268	Motor
axonogenesis	277/7602	418/18723	1.87E-23	277	Motor			axonogenesis	246/5745	418/18723	7.21E-30	246	Motor
regulation of trans-synaptic signaling	278/7602	440/18723	4.9E-19	278	Motor			regulation of trans-synaptic signaling	244/5745	440/18723	1.7E-24	244	Motor
Not_Matching
Description	GeneRatio	BgRatio	p.adjust	Count	Cluster			Description	GeneRatio	BgRatio	p.adjust	Count	Cluster
proteasome-mediated ubiquitin-dependent protein catabolic process	210/5751	412/18723	2.45E-14	210	ESC			axonogenesis	141/3454	418/18723	2.22E-10	141	ESC
proteasomal protein catabolic process	239/5751	490/18723	5.41E-14	239	ESC			axon development	148/3454	467/18723	6.94E-09	148	ESC
positive regulation of cellular protein localization	152/5751	276/18723	5.41E-14	152	ESC			protein autophosphorylation	85/3454	227/18723	2.14E-08	85	ESC
regulation of protein modification by small protein conjugation or removal	132/5751	242/18723	1.38E-11	132	ESC			regulation of trans-synaptic signaling	135/3454	440/18723	0.000000382	135	ESC
protein localization to nucleus	151/5751	290/18723	2.59E-11	151	ESC			actin filament organization	135/3454	442/18723	0.000000426	135	ESC
proteasomal protein catabolic process	254/5885	490/18723	1.15E-17	254	NSC			axonogenesis	153/3556	418/18723	6.63E-14	153	NSC
proteasome-mediated ubiquitin-dependent protein catabolic process	219/5885	412/18723	6.89E-17	219	NSC			axon development	164/3556	467/18723	2.06E-13	164	NSC
cell-cell signaling by wnt	224/5885	446/18723	1.01E-13	224	NSC			regulation of neuron projection development	150/3556	445/18723	1.45E-10	150	NSC
Wnt signaling pathway	223/5885	444/18723	1.01E-13	223	NSC			Wnt signaling pathway	149/3556	444/18723	1.98E-10	149	NSC
positive regulation of cellular protein localization	149/5885	276/18723	5.67E-12	149	NSC			actin filament organization	148/3556	442/18723	1.98E-10	148	NSC
protein localization to cell periphery	165/5542	333/18723	1.66E-11	165	NPC			axon guidance	81/2365	227/18723	4.44E-16	81	NPC
modulation of chemical synaptic transmission	203/5542	439/18723	9.46E-11	203	NPC			neuron projection guidance	81/2365	228/18723	4.84E-16	81	NPC
regulation of neuron projection development	299/7676	445/18723	3.17E-26	299	AD			synapse organization	250/5877	426/18723	8.92E-29	250	AD
regulation of neuron projection development	267/6396	445/18723	4.01E-26	267	Ngn2			regulation of trans-synaptic signaling	219/4410	440/18723	3.25E-30	219	Ngn2
synapse organization	274/7602	426/18723	2.56E-20	274	Motor			modulation of chemical synaptic transmission	243/5745	439/18723	2.51E-24	243	Motor
